# Supplementary material for: Conditional permeabilization of the P. falciparum plasma membrane in infected cells links cation influx to reduced membrane integrity
Source: PLoS One. 2023 Apr 4;18(4):e0283776. doi: 10.1371/journal.pone.0283776 (PMC10072447; doi:10.1371/journal.pone.0283776)
Supplement: S1 Table — (XLSX) [file pone.0283776.s001.xlsx]

## Sheet: Sheet1
Table S1. Primers used in this study
ID	Primer	Sequence (5' to 3')	Uses
p1	Inf_rTRPV1-F	tacaatatacctaggATGGGATCCAGGCTCTATGAT	PCR amplification of rTRPV1; Integration checks for transfectant.
p2	Inf_rTRPV1-R	TATGGGTAAAAGATGTTAATTAACCCGGGGCCTGGGTCCTCGTTGATGA	PCR amplification of rTRPV1; Integration checks for transfectant.
p3	HA_int-F	CGATGTTCCTGACTATGCGGGCTATCC	Integration checks for transfectant.
p4	HSP86_3UTR-R	TACATAAATATATTATATAACTCG	Integration checks for transfectant.
	hDHFR_Probe-F	ATTTCCAGAGAATGACCACAAC	Produce Southern blot probe.
	hDHFR_Probe-R	TTAAGATGGCCTGGGTGATTC	Produce Southern blot probe.
